# Supplementary material for: ADGRL3, FGF1 and DRD4: Linkage and Association with Working Memory and Perceptual Organization Candidate Endophenotypes in ADHD
Source: Brain Sci. 2021 Jun 26;11(7):854. doi: 10.3390/brainsci11070854 (PMC8301925; doi:10.3390/brainsci11070854)
Supplement: Supplementary file 1 [file brainsci-11-00854-s001.zip]

Archive with 1 entries (1 files):
- brainsci-1233030-supplementary.pdf
